# Supplementary material for: Natural 2′,4-Dihydroxy-4′,6′-dimethoxy Chalcone Isolated from Chromolaena tacotana Inhibits Breast Cancer Cell Growth through Autophagy and Mitochondrial Apoptosis
Source: Plants (Basel). 2024 Feb 20;13(5):570. doi: 10.3390/plants13050570 (PMC10934494; doi:10.3390/plants13050570)
Supplement: Supplementary file 1 [file plants-13-00570-s001.zip]

Archive with 1 entries (1 files):
- plants-2788487-supplementary.pdf
